# Supplementary material for: A Survey of Farm Management Practices Relating to the Risk Factors, Prevalence, and Causes of Lamb Mortality in Ireland
Source: Animals (Basel). 2021 Dec 23;12(1):30. doi: 10.3390/ani12010030 (PMC8749728; doi:10.3390/ani12010030)
Supplement: Supplementary file 1 [file animals-12-00030-s001.zip]

Archive with 1 entries (1 files):
- animals-1468400-supplementary.pdf
